# Supplementary material for: Yield, lodging, and water use efficiency of Tef [Eragrostis tef (zucc) Trotter] in response to carbonized rice husk application under variable moisture condition
Source: PLoS One. 2024 Mar 7;19(3):e0298416. doi: 10.1371/journal.pone.0298416 (PMC10919715; doi:10.1371/journal.pone.0298416)
Supplement: S1 Data — (XLSX) [file pone.0298416.s004.xlsx]

## Sheet: 2021 data
Block	WL	SiR	PH	PL	LAI	LI	GY	ABY	SY	HarvI	WUE
1	20	0	117.9	43.3	2.144	60	3151	8677	5526	36.3144	2.65515
1	20	291	127	47	3.751	45	2426	7954	5528	30.5004	1.67604
1	20	582	119.7	47	5.307	30	2866	8765	5899	32.6982	1.82406
1	20	873	116.8	43.7	1.933	30	2477	7391	4914	33.5137	1.63367
1	35	0	117.1	44.5	2.864	45	2112	7789	5677	27.1152	1.3133
1	35	291	119.1	44.3	2.678	15	2152	6426	4274	33.489	1.5471
1	35	582	122.8	48	4.295	60	2420	7128	4708	33.9506	1.75622
1	35	873	126.4	48.5	3.718	45	2167	6063	3896	35.7414	1.3498
1	55	0	119.2	45.1	4.746	15	2237	6128	3891	36.5046	1.61758
1	55	291	119.7	45.3	1.434	45	2600	8132	5532	31.9725	1.70859
1	55	582	115.3	44.1	2.692	45	2592	7943	5351	32.6325	1.63621
1	55	873	110.1	43.7	3.699	30	2903	7933	5030	36.594	2.38278
1	75	0	111.5	41.3	3.536	45	2278	6877	4599	33.1249	1.81003
1	75	291	115.6	44.7	3.383	60	2487	7883	5396	31.5489	1.73521
1	75	582	120.5	45.3	4.737	15	2306	8781	6475	26.2612	1.63451
1	75	873	110.8	41.5	1.998	45	2344	7730	5386	30.3234	1.57528
2	20	0	114	42.7	3.875	30	2883	8199	5316	35.1628	1.91852
2	20	291	103.1	42.6	3.387	30	2689	7195	4506	37.3732	1.83487
2	20	582	109.1	40.1	2.047	45	2659	8157	5498	32.5978	2.01578
2	20	873	119.2	46.3	3.046	30	2133	6405	4272	33.3021	1.25901
2	35	0	104.9	37.3	3.511	45	2367	7640	5273	30.9817	1.49262
2	35	291	108.2	41	3.017	45	2432	7669	5237	31.7121	1.66077
2	35	582	110.8	42.7	4.491	60	3060	8321	5261	36.7744	2.12349
2	35	873	110.3	43.2	2.286	60	2507	7482	4975	33.5071	1.74953
2	55	0	102.4	38.3	6.277	60	2577	8172	5595	31.5345	1.6078
2	55	291	112.3	40.9	3.927	30	3255	10025	6770	32.4688	2.51112
2	55	582	109.2	40.9	5.004	60	2155	6457	4302	33.3746	1.37756
2	55	873	105.5	39.3	5.58	45	1731	5035	3304	34.3793	1.1945
2	75	0	110.8	44.4	3.178	30	2228	7022	4794	31.7289	1.51697
2	75	291	102.5	38	2.179	60	2260	6518	4258	34.6732	1.58484
2	75	582	104.6	42.8	1.378	45	2080	6272	4192	33.1633	2.47581
2	75	873	114.6	41.9	2.767	30	2708	8021	5313	33.7614	1.81499
3	20	0	110	40.3	4.791	45	2312	7114	4802	32.4993	3.28274
3	20	291	102.8	39.7	2.384	45	2348	6805	4457	34.504	3.24338
3	20	582	106.6	40.3	3.703	60	2201	6833	4632	32.2113	3.55008
3	20	873	107.2	40.3	2.669	45	2354	7594	5240	30.9982	3.85079
3	35	0	110.1	42.7	4.172	30	1738	5112	3374	33.9984	2.37716
3	35	291	112.8	43.8	4.933	45	2241	6811	4570	32.9027	3.49579
3	35	582	111.5	41.8	3.602	60	2260	7031	4771	32.1434	4.34926
3	35	873	108.7	39.9	4.879	45	2880	8132	5252	35.4156	4.14866
3	55	0	111.9	42.7	2.461	30	2140	5891	3751	36.3266	3.74355
3	55	291	111.5	43.7	4.175	60	2272	8265	5993	27.4894	3.44374
3	55	582	110.9	39.9	4.267	45	2398	7601	5203	31.5485	2.72456
3	55	873	109.4	41.1	4.197	60	2541	8629	6088	29.4472	4.17631
3	75	0	107.8	39.9	2.97	60	2011	6695	4684	30.0373	4.41369
3	75	291	116.9	43.1	2.031	45	2028	7901	5873	25.6676	4.56203
3	75	582	112.4	42.3	4.888	30	2892	8021	5129	36.0554	5.75083
3	75	873	111.3	41.2	3.418	60	1807	6470	4663	27.9289	3.53395
4	20	0	112.4	41.3	4.907	60	2178	7733	5555	28.165	4.70072
4	20	291	109.7	40.1	3.514	60	2498	8483	5985	29.4471	5.09508
4	20	582	110.1	41.4	4.145	45	1953	6525	4572	29.931	3.55002
4	20	873	109.4	40.3	3.123	60	2242	8239	5997	27.212	4.24945
4	35	0	112.3	40.9	2.694	60	2416	9249	6833	26.1217	3.70121
4	35	291	112.3	43.7	1.446	45	2215	8115	5900	27.2951	2.67675
4	35	582	113.4	44.1	3.3	60	2000	7960	5960	25.1256	3.14432
4	35	873	110.5	39.3	5.324	60	2121	8806	6685	24.0859	3.05445
4	55	0	120.2	47.2	1.181	30	2608	9132	6524	28.5589	3.01549
4	55	291	115.8	43	2.722	45	2338	7426	5088	31.484	4.19183
4	55	582	112.1	43.6	1.94	60	2135	9348	7213	22.8391	3.00875
4	55	873	111.4	40.9	5.688	45	2623	9196	6573	28.5233	3.64536
4	75	0	108.9	39.8	3.031	45	2233	6372	4139	35.0439	2.18401
4	75	291	110.8	40.3	2.117	60	2127	7970	5843	26.6876	3.13788
4	75	582	115.1	41.1	5.006	60	2430	9265	6835	26.2277	3.13608
4	75	873	117.3	43.2	3.261	60	2248	8199	5951	27.418	2.00918

## Sheet: 2022 data
Block	WDL	CRH	PH (Cm)	RGR1	RGR2	RGR3	RGR4	PL (Cm)	NTPP	LAI	LI	GY (adj) (kg ha-1)	ABY (adj) (kg/ha)	SY (kg ha-1)	HI	WUE (Kg/ha/m-3)	pH	PI (DAP)	CC1	CC2	CC3	CC4	CCm
1	20	0	92.9	0.328633	1.82418	0.511928	0.0104831	34.2	2.5	2.662	45	1266.59	3970.36	2703.77	31.9012	0.958209	6.07	48	26.6	29.8	21.3	8.9	21.65
1	20	291	95.8	0.59288	1.35189	0.440048	0.162567	34.6	2.7	2.241	30	1251.76	4041.88	2790.12	30.9696	1.19055	5.97	50	27.4	35.6	23.5	5.4	22.975
1	20	582	96.9	0.584527	1.21157	0.848528	0.0593829	35.9	1.6	2.029	30	1237.04	3868.04	2630.99	31.9812	1.31213	5.9	49	28.6	30.7	20	7	21.575
1	20	873	93.5	0.413793	1.53211	0.783763	0.0238043	32.4	1.1	2.018	30	1311.77	4027.06	2715.29	32.5739	0.922097	5.46	49	25.5	33.4	23.5	4.7	21.775
1	35	0	90.4	0.58274	1.67684	0.569053	0.0195331	32.9	0.9	2.456	45	1303.57	4150.51	2846.95	31.4074	1.15216	6.14	50	22.6	33.3	24.4	6.6	21.725
1	35	291	81.4	0.426658	1.77089	0.416469	0.111244	29.4	1.4	1.779	30	988.321	2893.67	1905.35	34.1545	1.18188	5.8	51	27.3	31.7	21.6	9.5	22.525
1	35	582	88.3	0.209218	1.91525	0.393773	0.078746	33.9	1.7	2.34	15	1350.87	3802.24	2451.37	35.5283	1.39615	6.11	51	25	30.7	17.9	9.4	20.75
1	35	873	98.7	0.390259	1.68115	0.298214	0.140273	37.7	1.1	1.871	15	1204.96	3934.53	2729.56	30.6253	1.2264	5.9	51	26.1	34	24.1	6.2	22.6
1	55	0	80.4	0.287919	1.68682	0.726726	0.0636864	29	3.2	2.46	30	1181.74	3462.77	2281.03	34.1269	1.65715	5.35	45	27.1	32.6	28.7	2.6	22.75
1	55	291	67	0.172755	2.01901	0.495978	0.0661679	24.8	1.5	2.165	30	965.763	2563.62	1597.85	37.6719	0.936448	5.31	46	21.2	31.8	19.1	6.6	19.675
1	55	582	72.2	0.437928	1.85222	0.657753	0.011538	27	1.6	1.908	15	796.49	2260	1463.51	35.243	1.18541	6.21	44	26	34.8	27.4	7.9	24.025
1	55	873	76.6	0.229275	1.98999	0.421674	0.0907288	27.8	1.5	2.568	30	1369.54	3538.6	2169.05	38.7031	1.73151	6.51	45	24.8	27.8	28	6.3	21.725
1	75	0	79.7	0.930898	1.62032	0.382418	0.0322507	30	1.3	2.518	30	968.07	3252.64	2284.56	29.7626	1.44605	5.63	48	28.5	33.3	19	5.3	21.525
1	75	291	71.5	1.04829	1.05332	0.733793	0.0534896	27.5	0.9	2.561	30	1091.62	3225.45	2133.83	33.8441	1.28942	6.51	46	24.1	36.4	20.3	8.4	22.3
1	75	582	79.3	0.980426	1.65406	0.573025	0.0797735	29.4	2.4	2.368	15	1041.52	2861.19	1819.67	36.4016	0.829011	5.77	48	29.7	32.1	16	4.9	20.675
1	75	873	64.8	0.675585	1.77844	0.396983	-0.0126504	24	1.1	2.27	15	797.835	2061.87	1264.04	38.6947	1.07101	6.02	46	26.8	30.6	19.8	3.8	20.25
2	20	0	87.4	0.228184	1.57237	0.331789	0.164498	33.9	1.5	2.311	45	1135.04	3377.17	2242.13	33.6093	0.953141	6.26	48	27.5	29.4	21.6	7.1	21.4
2	20	291	85.6	0.331943	1.53244	0.468905	0.062064	32.5	1	2.068	30	947.131	3024.62	2077.49	31.314	0.574665	6.02	44	28.9	28.8	24.3	3.7	21.425
2	20	582	89.5	0.252991	1.44702	0.761383	0.0413589	33.6	1.4	1.918	30	952.105	2997.98	2045.88	31.7582	0.850243	5.55	48	27.4	30.2	21.6	5.3	21.125
2	20	873	92.9	0.120461	1.49177	0.628613	0.0318165	33.3	1.8	1.562	30	968.283	3274.21	2305.93	29.573	0.799102	6.21	46	29.6	33.1	18.3	10.1	22.775
2	35	0	83.5	0.290365	1.74521	0.39864	0.0315375	31.9	0.9	2.258	15	1223.44	3372.91	2149.47	36.2725	1.16859	6.02	50	27.6	30.8	25.5	6.6	22.625
2	35	291	78.5	0.287234	1.34419	0.66881	0.0376538	29.5	0.7	1.929	30	1106.56	3083.34	1976.78	35.8883	1.48714	5.9	48	22.2	34.3	18	8.6	20.775
2	35	582	88.2	0.366849	3.50959	0	0	31.6	1	2.686	30	1152.43	3783.25	2630.83	30.4612	0.969358	6.06	48	28	28.6	23.9	9.7	22.55
2	35	873	94.3	0.574738	1.6075	0.443393	0.112232	35.9	1.2	2.648	15	1228.59	3800.72	2572.13	32.3252	1.09526	6.03	49	24	32	21.9	8.3	21.55
2	55	0	77.8	0.354293	1.52921	0.656336	0.0654272	30	1.8	1.848	15	969	2691.15	1722.15	36.0069	1.14134	6.05	50	28.5	31.1	26.7	9.6	23.975
2	55	291	81	0.650122	1.3713	0.852776	0.0493827	30.2	1.7	2.033	30	1211.38	2840.95	1629.56	42.6401	1.59024	6.2	47	32.1	30.7	28.5	12	25.825
2	55	582	71.5	0.520088	1.27631	0.760186	0.0506117	26.7	1	1.383	15	812.235	2424.52	1612.29	33.5008	0.911317	6.48	50	22.6	31.3	18.7	7.3	19.975
2	55	873	71.7	0.476736	1.36393	0.601314	0.0253317	26.7	1.9	1.635	15	884.407	2474.34	1589.93	35.7432	0.937915	6.1	49	27.9	33.1	22.6	5.6	22.3
2	75	0	74	0.858594	1.23834	0.62216	0.0789535	29.2	1.1	2.566	30	1071.76	3091.11	2019.35	34.6724	1.24461	6.27	4	30.1	33.9	27.5	6.5	24.5
2	75	291	62.2	0.779923	1.35879	0.558764	0.0560472	23.2	0.9	1.31	15	826.373	2276.76	1450.39	36.296	1.22142	6.07	48	24.9	31	21.1	7.7	21.175
2	75	582	69	1.26943	1.13468	0.524617	0.0764263	25	1.7	2.27	15	965.436	2830.51	1865.08	34.1082	0.861562	5.81	50	27.3	30.4	19.2	6.9	20.95
2	75	873	85.9	0.627021	1.15756	0.385691	0.0646884	33.5	1	2.835	30	1220.99	3554.9	2333.9	34.3468	1.31378	5.5	44	26.9	35.7	21.3	9.5	23.35
3	20	0	88	0.272785	1.70761	0.287052	0.14726	33.3	1.1	2.877	30	1030.71	3371.01	2340.3	30.5757	0.622773	5.68	49	29.3	32.1	24.8	9.3	23.875
3	20	291	91.2	0.203902	2.19916	0.384804	-0.0961652	34.7	1.6	2.854	30	1065.09	3280.11	2215.01	32.4713	0.952453	5.9	49	28.9	32.3	21.7	6.3	22.3
3	20	582	94.7	0.270804	1.48335	0.401117	0.151515	34.5	1.1	2.839	15	982.873	3270.7	2287.83	30.0508	0.823489	5.59	46	30	29	25.3	5.5	22.45
3	20	873	90.3	0.306326	1.46192	0.396464	0.0602944	34.7	2.3	2.505	15	917.037	3181.05	2264.01	28.8281	0.690196	5.93	49	30	34	20.9	6.5	22.85
3	35	0	87.6	0.497019	1.29318	0.607337	0.0938555	34.2	1.4	1.684	30	1194.61	3553.95	2359.33	33.6138	1.23319	6.02	50	23.6	31.3	24.2	5.8	21.225
3	35	291	93.5	0.49952	1.72646	0.655075	0.0178876	35.7	0.8	1.757	30	1057.85	3273.64	2215.79	32.3143	1.04182	5.93	51	26	33.9	23.4	7.9	22.8
3	35	582	89.4	0.574016	1.41671	0.343407	0.198767	34.3	1.3	2.282	30	1054.96	3332.06	2277.1	31.6608	0.997	6.06	50	28	29.9	24.2	8.9	22.75
3	35	873	85	0.247869	1.48606	0.441621	0.135461	31.4	1.6	1.864	15	1084.96	3048.45	1963.49	35.5906	1.22183	5.21	50	32.6	34.7	21.4	8.7	24.35
3	55	0	82.6	0.645374	1.30165	0.486041	0.0632746	29.9	0.8	2.661	30	1299.52	3698.11	2398.59	35.1401	1.7712	5.99	48	26.8	30.7	25.4	4.8	21.925
3	55	291	93.8	0.665656	1.27674	0.609356	0.026087	34.6	1.5	2.815	15	1641.47	4042.63	2401.16	40.604	1.72284	5.93	50	25.3	33.6	26.2	7.8	23.225
3	55	582	97.3	0.644162	1.61594	0.491043	0.161754	37.5	1.4	2.392	15	1210.02	3948.52	2738.5	30.6448	1.47002	6.11	49	27.3	32.8	22.4	9.3	22.95
3	55	873	81.5	0.736325	1.30129	0.464198	0.166247	29.8	1.4	2.3	15	1121.24	3023.53	1902.29	37.0838	1.52396	5.77	50	26.5	34.9	25.1	8.2	23.675
3	75	0	95.4	0.672495	1.43747	0.468327	0.00887541	35.6	1.1	1.915	45	1326.09	3959.35	2633.26	33.4927	1.24175	5.78	48	30.2	32	27.1	6.2	23.875
3	75	291	91.8	1.08949	1.29397	0.567337	0.171505	34.1	1.4	1.785	30	1304.48	3951.89	2647.41	33.009	1.46155	5.92	50	30	34.5	27.8	7.7	25
3	75	582	89.4	1.47655	1.35183	0.478	0.165442	33	0.9	2.118	30	1617.62	4232.58	2614.96	38.2183	2.07064	5.64	48	31.1	35.1	19.6	10.3	24.025
3	75	873	92.8	1.00642	1.07634	0.536092	0.0488722	34.8	1.4	2.598	15	1330.95	4075.63	2744.67	32.6564	1.28987	5.68	50	28.6	31.9	29.3	4.9	23.675
4	20	0	96	0.406648	1.76471	0.289143	0.00860488	33.6	1.5	3.48	45	1309.61	4860.89	3551.28	26.9418	0.886652	6.17	46	31.7	30.7	26.4	8.3	24.275
4	20	291	103.4	0.382679	1.25428	0.257659	0.223565	38.5	3.2	3.412	30	1286.03	4167.66	2881.64	30.8573	1.36766	5.73	47	33	34	26.6	7.1	25.175
4	20	582	90.9	0.315697	1.27256	0.601258	-0.0213654	32.8	1.3	3.261	30	1536.65	4534.87	2998.22	33.8853	1.09506	6.09	46	25	31.2	19.1	5.5	20.2
4	20	873	104.9	0.328145	1.36523	0.342898	0.219062	39	1.5	2.995	30	1634.9	5486.36	3851.46	29.7993	1.1904	5.91	46	28.2	36.4	21.5	8.5	23.65
4	35	0	90	0.572016	1.3356	0.439812	-0.0316052	32.8	1.4	1.455	30	1230.01	3920.82	2690.81	31.3712	1.58996	5.6	50	28.1	34.6	21.5	10	23.55
4	35	291	89.7	0.515885	1.4496	0.540843	-0.0877842	30.2	1.7	1.625	30	1279.92	3961.32	2681.4	32.3105	1.56913	6.33	50	26.7	32.7	21.7	3.5	21.15
4	35	582	89.5	0.571291	1.55058	0.724038	0.0317903	33.6	1.1	1.608	15	1282.23	3625.78	2343.55	35.3642	1.33616	5.87	51	29.1	29.7	27.5	11.6	24.475
4	35	873	93.2	0.580694	1.59065	0.451565	0.0898249	36.3	0.8	1.718	15	1206.66	3515.99	2309.34	34.3192	1.20483	5.98	50	26.7	33.9	24.8	8.7	23.525
4	55	0	83.7	0.812595	1.28213	0.609868	0.0869318	33	2.9	1.645	45	1148.58	3079.82	1931.24	37.2937	1.03786	6.01	49	26.3	29.2	35	7.3	24.45
4	55	291	101.3	0.645349	1.16078	0.742028	0.0889463	36	1.5	1.836	30	1784.06	5017.29	3233.24	35.5581	1.35308	5.96	46	30.3	35.5	25.1	11.7	25.65
4	55	582	92	0.854377	1.42624	0.60449	0.0704291	35	2.2	1.51	15	1430.35	4175.84	2745.49	34.2531	1.64612	6.05	49	25.2	35.3	30.5	11.8	25.7
4	55	873	89.8	1.24486	1.44317	0.407118	-0.00820945	33	1.5	1.847	15	1819.32	5477.84	3658.53	33.2123	1.29999	6.34	47	27.5	31.3	22.3	8.5	22.4
4	75	0	91	0.761584	1.47764	0.568889	-0.00676708	33.7	1.4	3.044	30	1340.59	3778.45	2437.86	35.48	1.69656	5.9	47	29	33.3	24.8	8.4	23.875
4	75	291	87	0.584825	1.3103	0.564614	0.0870923	31.5	1.4	2.881	30	1136.66	3431.53	2294.88	33.1239	1.25136	6.07	46	31	31	24	7.8	23.45
4	75	582	94.7	0.901703	0.929996	0.698439	0.150981	35.4	1.6	2.721	15	1343.67	4096.31	2752.64	32.802	1.59703	5.55	47	30.7	32.7	28	6.9	24.575
4	75	873	92.7	1.12478	1.15178	0.640592	0.109419	36.3	1.4	2.71	15	1332.5	4005.78	2673.27	33.2645	1.18692	6.55	45	29	32.2	27.8	8.7	24.425

## Sheet: Data COY
Year	Block	WDL	SiR	PH (Cm)	PL (Cm)	LAI	LI	GY	ABY	SY	HI	WUE
1	1	20	0	117.9	43.3	2.144	60	3151	8677	5526	36.3144	2.65515
1	1	20	291	127	47	3.751	45	2426	7954	5528	30.5004	1.67604
1	1	20	582	119.7	47	5.307	30	2866	8765	5899	32.6982	1.82406
1	1	20	873	116.8	43.7	1.933	30	2477	7391	4914	33.5137	1.63367
1	1	35	0	117.1	44.5	2.864	45	2112	7789	5677	27.1152	1.3133
1	1	35	291	119.1	44.3	2.678	15	2152	6426	4274	33.489	1.5471
1	1	35	582	122.8	48	4.295	60	2420	7128	4708	33.9506	1.75622
1	1	35	873	126.4	48.5	3.718	45	2167	6063	3896	35.7414	1.3498
1	1	55	0	119.2	45.1	4.746	15	2237	6128	3891	36.5046	1.61758
1	1	55	291	119.7	45.3	1.434	45	2600	8132	5532	31.9725	1.70859
1	1	55	582	115.3	44.1	2.692	45	2592	7943	5351	32.6325	1.63621
1	1	55	873	110.1	43.7	3.699	30	2903	7933	5030	36.594	2.38278
1	1	75	0	111.5	41.3	3.536	45	2278	6877	4599	33.1249	1.81003
1	1	75	291	115.6	44.7	3.383	60	2487	7883	5396	31.5489	1.73521
1	1	75	582	120.5	45.3	4.737	15	2306	8781	6475	26.2612	1.63451
1	1	75	873	110.8	41.5	1.998	45	2344	7730	5386	30.3234	1.57528
1	2	20	0	114	42.7	3.875	30	2883	8199	5316	35.1628	1.91852
1	2	20	291	103.1	42.6	3.387	30	2689	7195	4506	37.3732	1.83487
1	2	20	582	109.1	40.1	2.047	45	2659	8157	5498	32.5978	2.01578
1	2	20	873	119.2	46.3	3.046	30	2133	6405	4272	33.3021	1.25901
1	2	35	0	104.9	37.3	3.511	45	2367	7640	5273	30.9817	1.49262
1	2	35	291	108.2	41	3.017	45	2432	7669	5237	31.7121	1.66077
1	2	35	582	110.8	42.7	4.491	60	3060	8321	5261	36.7744	2.12349
1	2	35	873	110.3	43.2	2.286	60	2507	7482	4975	33.5071	1.74953
1	2	55	0	102.4	38.3	6.277	60	2577	8172	5595	31.5345	1.6078
1	2	55	291	112.3	40.9	3.927	30	3255	10025	6770	32.4688	2.51112
1	2	55	582	109.2	40.9	5.004	60	2155	6457	4302	33.3746	1.37756
1	2	55	873	105.5	39.3	5.58	45	1731	5035	3304	34.3793	1.1945
1	2	75	0	110.8	44.4	3.178	30	2228	7022	4794	31.7289	1.51697
1	2	75	291	102.5	38	2.179	60	2260	6518	4258	34.6732	1.58484
1	2	75	582	104.6	42.8	1.378	45	2080	6272	4192	33.1633	2.47581
1	2	75	873	114.6	41.9	2.767	30	2708	8021	5313	33.7614	1.81499
1	3	20	0	110	40.3	4.791	45	2312	7114	4802	32.4993	3.28274
1	3	20	291	102.8	39.7	2.384	45	2348	6805	4457	34.504	3.24338
1	3	20	582	106.6	40.3	3.703	60	2201	6833	4632	32.2113	3.55008
1	3	20	873	107.2	40.3	2.669	45	2354	7594	5240	30.9982	3.85079
1	3	35	0	110.1	42.7	4.172	30	1738	5112	3374	33.9984	2.37716
1	3	35	291	112.8	43.8	4.933	45	2241	6811	4570	32.9027	3.49579
1	3	35	582	111.5	41.8	3.602	60	2260	7031	4771	32.1434	4.34926
1	3	35	873	108.7	39.9	4.879	45	2880	8132	5252	35.4156	4.14866
1	3	55	0	111.9	42.7	2.461	30	2140	5891	3751	36.3266	3.74355
1	3	55	291	111.5	43.7	4.175	60	2272	8265	5993	27.4894	3.44374
1	3	55	582	110.9	39.9	4.267	45	2398	7601	5203	31.5485	2.72456
1	3	55	873	109.4	41.1	4.197	60	2541	8629	6088	29.4472	4.17631
1	3	75	0	107.8	39.9	2.97	60	2011	6695	4684	30.0373	4.41369
1	3	75	291	116.9	43.1	2.031	45	2028	7901	5873	25.6676	4.56203
1	3	75	582	112.4	42.3	4.888	30	2892	8021	5129	36.0554	5.75083
1	3	75	873	111.3	41.2	3.418	60	1807	6470	4663	27.9289	3.53395
1	4	20	0	112.4	41.3	4.907	60	2178	7733	5555	28.165	4.70072
1	4	20	291	109.7	40.1	3.514	60	2498	8483	5985	29.4471	5.09508
1	4	20	582	110.1	41.4	4.145	45	1953	6525	4572	29.931	3.55002
1	4	20	873	109.4	40.3	3.123	60	2242	8239	5997	27.212	4.24945
1	4	35	0	112.3	40.9	2.694	60	2416	9249	6833	26.1217	3.70121
1	4	35	291	112.3	43.7	1.446	45	2215	8115	5900	27.2951	2.67675
1	4	35	582	113.4	44.1	3.3	60	2000	7960	5960	25.1256	3.14432
1	4	35	873	110.5	39.3	5.324	60	2121	8806	6685	24.0859	3.05445
1	4	55	0	120.2	47.2	1.181	30	2608	9132	6524	28.5589	3.01549
1	4	55	291	115.8	43	2.722	45	2338	7426	5088	31.484	4.19183
1	4	55	582	112.1	43.6	1.94	60	2135	9348	7213	22.8391	3.00875
1	4	55	873	111.4	40.9	5.688	45	2623	9196	6573	28.5233	3.64536
1	4	75	0	108.9	39.8	3.031	45	2233	6372	4139	35.0439	2.18401
1	4	75	291	110.8	40.3	2.117	60	2127	7970	5843	26.6876	3.13788
1	4	75	582	115.1	41.1	5.006	60	2430	9265	6835	26.2277	3.13608
1	4	75	873	117.3	43.2	3.261	60	2248	8199	5951	27.418	2.00918
2	1	20	0	92.9	34.2	2.662	45	1266.59	3970.36	2703.77	31.9012	0.958209
2	1	20	291	95.8	34.6	2.241	30	1251.76	4041.88	2790.12	30.9696	1.19055
2	1	20	582	96.9	35.9	2.029	30	1237.04	3868.04	2630.99	31.9812	1.31213
2	1	20	873	93.5	32.4	2.018	30	1311.77	4027.06	2715.29	32.5739	0.922097
2	1	35	0	90.4	32.9	2.456	45	1303.57	4150.51	2846.95	31.4074	1.15216
2	1	35	291	81.4	29.4	1.779	30	988.321	2893.67	1905.35	34.1545	1.18188
2	1	35	582	88.3	33.9	2.34	15	1350.87	3802.24	2451.37	35.5283	1.39615
2	1	35	873	98.7	37.7	1.871	15	1204.96	3934.53	2729.56	30.6253	1.2264
2	1	55	0	80.4	29	2.46	30	1181.74	3462.77	2281.03	34.1269	1.65715
2	1	55	291	67	24.8	2.165	30	965.763	2563.62	1597.85	37.6719	0.936448
2	1	55	582	72.2	27	1.908	15	796.49	2260	1463.51	35.243	1.18541
2	1	55	873	76.6	27.8	2.568	30	1369.54	3538.6	2169.05	38.7031	1.73151
2	1	75	0	79.7	30	2.518	30	968.07	3252.64	2284.56	29.7626	1.44605
2	1	75	291	71.5	27.5	2.561	30	1091.62	3225.45	2133.83	33.8441	1.28942
2	1	75	582	79.3	29.4	2.368	15	1041.52	2861.19	1819.67	36.4016	0.829011
2	1	75	873	64.8	24	2.27	15	797.835	2061.87	1264.04	38.6947	1.07101
2	2	20	0	87.4	33.9	2.311	45	1135.04	3377.17	2242.13	33.6093	0.953141
2	2	20	291	85.6	32.5	2.068	30	947.131	3024.62	2077.49	31.314	0.574665
2	2	20	582	89.5	33.6	1.918	30	952.105	2997.98	2045.88	31.7582	0.850243
2	2	20	873	92.9	33.3	1.562	30	968.283	3274.21	2305.93	29.573	0.799102
2	2	35	0	83.5	31.9	2.258	15	1223.44	3372.91	2149.47	36.2725	1.16859
2	2	35	291	78.5	29.5	1.929	30	1106.56	3083.34	1976.78	35.8883	1.48714
2	2	35	582	88.2	31.6	2.686	30	1152.43	3783.25	2630.83	30.4612	0.969358
2	2	35	873	94.3	35.9	2.648	15	1228.59	3800.72	2572.13	32.3252	1.09526
2	2	55	0	77.8	30	1.848	15	969	2691.15	1722.15	36.0069	1.14134
2	2	55	291	81	30.2	2.033	30	1211.38	2840.95	1629.56	42.6401	1.59024
2	2	55	582	71.5	26.7	1.383	15	812.235	2424.52	1612.29	33.5008	0.911317
2	2	55	873	71.7	26.7	1.635	15	884.407	2474.34	1589.93	35.7432	0.937915
2	2	75	0	74	29.2	2.566	30	1071.76	3091.11	2019.35	34.6724	1.24461
2	2	75	291	62.2	23.2	1.31	15	826.373	2276.76	1450.39	36.296	1.22142
2	2	75	582	69	25	2.27	15	965.436	2830.51	1865.08	34.1082	0.861562
2	2	75	873	85.9	33.5	2.835	30	1220.99	3554.9	2333.9	34.3468	1.31378
2	3	20	0	88	33.3	2.877	30	1030.71	3371.01	2340.3	30.5757	0.622773
2	3	20	291	91.2	34.7	2.854	30	1065.09	3280.11	2215.01	32.4713	0.952453
2	3	20	582	94.7	34.5	2.839	15	982.873	3270.7	2287.83	30.0508	0.823489
2	3	20	873	90.3	34.7	2.505	15	917.037	3181.05	2264.01	28.8281	0.690196
2	3	35	0	87.6	34.2	1.684	30	1194.61	3553.95	2359.33	33.6138	1.23319
2	3	35	291	93.5	35.7	1.757	30	1057.85	3273.64	2215.79	32.3143	1.04182
2	3	35	582	89.4	34.3	2.282	30	1054.96	3332.06	2277.1	31.6608	0.997
2	3	35	873	85	31.4	1.864	15	1084.96	3048.45	1963.49	35.5906	1.22183
2	3	55	0	82.6	29.9	2.661	30	1299.52	3698.11	2398.59	35.1401	1.7712
2	3	55	291	93.8	34.6	2.815	15	1641.47	4042.63	2401.16	40.604	1.72284
2	3	55	582	97.3	37.5	2.392	15	1210.02	3948.52	2738.5	30.6448	1.47002
2	3	55	873	81.5	29.8	2.3	15	1121.24	3023.53	1902.29	37.0838	1.52396
2	3	75	0	95.4	35.6	1.915	45	1326.09	3959.35	2633.26	33.4927	1.24175
2	3	75	291	91.8	34.1	1.785	30	1304.48	3951.89	2647.41	33.009	1.46155
2	3	75	582	89.4	33	2.118	30	1617.62	4232.58	2614.96	38.2183	2.07064
2	3	75	873	92.8	34.8	2.598	15	1330.95	4075.63	2744.67	32.6564	1.28987
2	4	20	0	96	33.6	3.48	45	1309.61	4860.89	3551.28	26.9418	0.886652
2	4	20	291	103.4	38.5	3.412	30	1286.03	4167.66	2881.64	30.8573	1.36766
2	4	20	582	90.9	32.8	3.261	30	1536.65	4534.87	2998.22	33.8853	1.09506
2	4	20	873	104.9	39	2.995	30	1634.9	5486.36	3851.46	29.7993	1.1904
2	4	35	0	90	32.8	1.455	30	1230.01	3920.82	2690.81	31.3712	1.58996
2	4	35	291	89.7	30.2	1.625	30	1279.92	3961.32	2681.4	32.3105	1.56913
2	4	35	582	89.5	33.6	1.608	15	1282.23	3625.78	2343.55	35.3642	1.33616
2	4	35	873	93.2	36.3	1.718	15	1206.66	3515.99	2309.34	34.3192	1.20483
2	4	55	0	83.7	33	1.645	45	1148.58	3079.82	1931.24	37.2937	1.03786
2	4	55	291	101.3	36	1.836	30	1784.06	5017.29	3233.24	35.5581	1.35308
2	4	55	582	92	35	1.51	15	1430.35	4175.84	2745.49	34.2531	1.64612
2	4	55	873	89.8	33	1.847	15	1819.32	5477.84	3658.53	33.2123	1.29999
2	4	75	0	91	33.7	3.044	30	1340.59	3778.45	2437.86	35.48	1.69656
2	4	75	291	87	31.5	2.881	30	1136.66	3431.53	2294.88	33.1239	1.25136
2	4	75	582	94.7	35.4	2.721	15	1343.67	4096.31	2752.64	32.802	1.59703
2	4	75	873	92.7	36.3	2.71	15	1332.5	4005.78	2673.27	33.2645	1.18692

## Sheet: RGR
Plot	Main-plot	Sub-plot	RG1	RG2	RG3	RG4
12	W1 (No stress)	S1 (0 kg)	0.413793	1.53211	0.783763	0.0238043
11	W1 (No stress)	S2 (290.9 kg)	0.584527	1.21157	0.848528	0.0593829
10	W1 (No stress)	S3 (581.8 kg)	0.59288	1.35189	0.440048	0.162567
9	W1 (No stress)	S4 (872.7 kg)	0.328633	1.82418	0.511928	0.0104831
13	W2 (35%)	S1 (0 kg)	0.228184	1.57237	0.331789	0.164498
16	W2 (35%)	S2 (290.9 kg)	0.120461	1.49177	0.628613	0.0318165
14	W2 (35%)	S3 (581.8 kg)	0.331943	1.53244	0.468905	0.062064
15	W2 (35%)	S4 (872.7 kg)	0.252991	1.44702	0.761383	0.0413589
1	W3 (55%)	S1 (0 kg)	0.272785	1.70761	0.287052	0.14726
4	W3 (55%)	S2 (290.9 kg)	0.306326	1.46192	0.396464	0.0602944
3	W3 (55%)	S3 (581.8 kg)	0.270804	1.48335	0.401117	0.151515
2	W3 (55%)	S4 (872.7 kg)	0.203902	2.19916	0.384804	-0.0961652
7	W4 (75%)	S1 (0 kg)	0.315697	1.27256	0.601258	-0.0213654
5	W4 (75%)	S2 (290.9 kg)	0.406648	1.76471	0.289143	0.00860488
8	W4 (75%)	S3 (581.8 kg)	0.328145	1.36523	0.342898	0.219062
6	W4 (75%)	S4 (872.7 kg)	0.382679	1.25428	0.257659	0.223565
31	W1 (No stress)	S1 (0 kg)	0.209218	1.91525	0.393773	0.078746
29	W1 (No stress)	S2 (290.9 kg)	0.58274	1.67684	0.569053	0.0195331
32	W1 (No stress)	S3 (581.8 kg)	0.390259	1.68115	0.298214	0.140273
30	W1 (No stress)	S4 (872.7 kg)	0.426658	1.77089	0.416469	0.111244
18	W2 (35%)	S1 (0 kg)	0.287234	1.34419	0.66881	0.0376538
17	W2 (35%)	S2 (290.9 kg)	0.290365	1.74521	0.39864	0.0315375
20	W2 (35%)	S3 (581.8 kg)	0.574738	1.6075	0.443393	0.112232
19	W2 (35%)	S4 (872.7 kg)	0.366849	3.50959	0	0
23	W3 (55%)	S1 (0 kg)	0.574016	1.41671	0.343407	0.198767
21	W3 (55%)	S2 (290.9 kg)	0.497019	1.29318	0.607337	0.0938555
24	W3 (55%)	S3 (581.8 kg)	0.247869	1.48606	0.441621	0.135461
22	W3 (55%)	S4 (872.7 kg)	0.49952	1.72646	0.655075	0.0178876
27	W4 (75%)	S1 (0 kg)	0.571291	1.55058	0.724038	0.0317903
25	W4 (75%)	S2 (290.9 kg)	0.572016	1.3356	0.439812	-0.0316052
26	W4 (75%)	S3 (581.8 kg)	0.515885	1.4496	0.540843	-0.0877842
28	W4 (75%)	S4 (872.7 kg)	0.580694	1.59065	0.451565	0.0898249
36	W1 (No stress)	S1 (0 kg)	0.229275	1.98999	0.421674	0.0907288
34	W1 (No stress)	S2 (290.9 kg)	0.172755	2.01901	0.495978	0.0661679
33	W1 (No stress)	S3 (581.8 kg)	0.287919	1.68682	0.726726	0.0636864
35	W1 (No stress)	S4 (872.7 kg)	0.437928	1.85222	0.657753	0.011538
39	W2 (35%)	S1 (0 kg)	0.520088	1.27631	0.760186	0.0506117
38	W2 (35%)	S2 (290.9 kg)	0.650122	1.3713	0.852776	0.0493827
37	W2 (35%)	S3 (581.8 kg)	0.354293	1.52921	0.656336	0.0654272
40	W2 (35%)	S4 (872.7 kg)	0.476736	1.36393	0.601314	0.0253317
42	W3 (55%)	S1 (0 kg)	0.665656	1.27674	0.609356	0.026087
43	W3 (55%)	S2 (290.9 kg)	0.644162	1.61594	0.491043	0.161754
44	W3 (55%)	S3 (581.8 kg)	0.736325	1.30129	0.464198	0.166247
41	W3 (55%)	S4 (872.7 kg)	0.645374	1.30165	0.486041	0.0632746
45	W4 (75%)	S1 (0 kg)	0.812595	1.28213	0.609868	0.0869318
47	W4 (75%)	S2 (290.9 kg)	0.854377	1.42624	0.60449	0.0704291
48	W4 (75%)	S3 (581.8 kg)	1.24486	1.44317	0.407118	-0.00820945
46	W4 (75%)	S4 (872.7 kg)	0.645349	1.16078	0.742028	0.0889463
60	W1 (No stress)	S1 (0 kg)	0.675585	1.77844	0.396983	-0.0126504
58	W1 (No stress)	S2 (290.9 kg)	1.04829	1.05332	0.733793	0.0534896
57	W1 (No stress)	S3 (581.8 kg)	0.930898	1.62032	0.382418	0.0322507
59	W1 (No stress)	S4 (872.7 kg)	0.980426	1.65406	0.573025	0.0797735
55	W2 (35%)	S1 (0 kg)	1.26943	1.13468	0.524617	0.0764263
56	W2 (35%)	S2 (290.9 kg)	0.627021	1.15756	0.385691	0.0646884
54	W2 (35%)	S3 (581.8 kg)	0.779923	1.35879	0.558764	0.0560472
53	W2 (35%)	S4 (872.7 kg)	0.858594	1.23834	0.62216	0.0789535
64	W3 (55%)	S1 (0 kg)	1.00642	1.07634	0.536092	0.0488722
62	W3 (55%)	S2 (290.9 kg)	1.08949	1.29397	0.567337	0.171505
63	W3 (55%)	S3 (581.8 kg)	1.47655	1.35183	0.478	0.165442
61	W3 (55%)	S4 (872.7 kg)	0.672495	1.43747	0.468327	0.00887541
49	W4 (75%)	S1 (0 kg)	0.761584	1.47764	0.568889	-0.00676708
50	W4 (75%)	S2 (290.9 kg)	0.584825	1.3103	0.564614	0.0870923
52	W4 (75%)	S3 (581.8 kg)	1.12478	1.15178	0.640592	0.109419
51	W4 (75%)	S4 (872.7 kg)	0.901703	0.929996	0.698439	0.150981
